# Supplementary material for: Dislodgement resistance and structural changes of tricalcium silicate-based cements after exposure to different chelating agents
Source: PLoS One. 2024 Jan 17;19(1):e0296647. doi: 10.1371/journal.pone.0296647 (PMC10793889; doi:10.1371/journal.pone.0296647)
Supplement: S1 Data — (XLS) [file pone.0296647.s001.xls]

## Sheet: Sheet1
DISPLACEMENT RESISTANCE
Ortho MTA
			Sample No.	Maleic Acid	DR HEDP	EDTA	NaOCl	Distilled Water
			1	2.68	4.25	1.22	1.53	2.56
			2	1.06	5.55	1.67	1.32	5.55
			3	1.93	2.53	2.33	2.16	6.89
			4	1.07	3.51	3.53	2.43	6.76
			5	1.32	4.94	1.27	2.76	6.75
			6	2.38	2.66	1.21	2.78	5.66
			7	1.8	6.32	1.56	3.16	5.07
			8	1.61	3.56	2.54	6.21	6.46
			9	1.7	4.96	3.88	1.56	2.34
			10	1.9	3.6	2.71	4.18	30.6
			Mean	1.745	4.188	2.192	2.809	7.864
Pro-Root MTA
			Sample No.	Maleic Acid	DR HEDP	EDTA	NaOCl	Distilled Water
			1	4.56	5.55	5.93	8.47	6.78
			2	5.14	5.67	4.55	4.98	6.77
			3	5.7	5.65	4.34	8.19	11.79
			4	4.36	10.09	4.57	8.83	11.25
			5	5.12	5.89	5.35	6.4	13.43
			6	5.83	5.61	2.23	8.6	6.78
			7	4.82	10.55	5.79	4.7	11.55
			8	5.55	10.55	2.61	4.33	11.65
			9	5.89	8.56	4.2	5.5	11.24
			10	5.87	9.76	2.1	6.4	12.54
			Mean	5.284	7.788	4.167	6.64	10.378
Retro MTA
			Sample No.	Maleic Acid	DR HEDP	EDTA	NaOCl	Distilled Water
			1	1.78	3.14	2.44	5.35	8.98
			2	1.76	3.45	3.45	1.83	8.72
			3	1.26	6.39	2.34	14.59	13.01
			4	1.25	3.59	4.23	1.98	12.14
			5	2.34	6.55	1.9	4.51	10.24
			6	1.91	7.2	5.2	18.06	10.25
			7	5.57	3.03	4.12	14.41	13.45
			8	2.22	4.46	4.58	9.79	12.35
			9	1.66	9.83	4.67	2.23	12.18
			10	5.56	3.85	2.55	1.66	12.45
			Mean	2.531	5.149	3.548	7.441	11.377
